# Supplementary material for: Transcriptional profiling reveals a subset of human breast tumors that retain wt TP53 but display mutant p53‐associated features
Source: Mol Oncol. 2020 Jun 23;14(8):1640–52. doi: 10.1002/1878-0261.12736 (PMC7400784; doi:10.1002/1878-0261.12736)
Supplement: Supplementary file 4 — Appendix S4. List of False Negative cases. [file MOL2-14-1640-s004.xlsx]

## Sheet: Sheet1
TP53
FN test ER+ samples - final classifier	'MB-0347'	'MB-0607'	'MB-0411'	'MB-4855'	'MB-3388'	'MB-3545'	'MB-0107'	'MB-7091'	'MB-7150'	'MB-5559'	'MB-4653'	'MB-6359'	'MB-6225'	'MB-5081'	'MB-6288'	'MB-6271'	'MB-6007'	'MB-4333'	'MB-7048'	'MB-0353'	'MB-0626'	'MB-7263'
mutation type	Nonsense	Missense	In_Frame_Del	Missense	Missense	Missense (last amino acid of p53 protein)	Missense	Missense	Missense	Missense	Missense	Missense	Frame_Shift_Del	Missense	Nonsense	Missense	Missense	Missense	Missense	Missense	Missense	Missense
CNA TP53	'0'	-1	-1	-1	0	0	-1	-1	-1	0	-1	-1	-1	-1	-1	-1	-1	-1	-1	-1	-1	0
VAF TP53	No info available	0.149	0.364	0.378	0.542	0.135	0.772	0.543	0.339	0.182	0.147	0.68	0.468	0.222	0.36	0.253	0.455	0.304	0.22	0.481	0.627	0.505
FN test ER+Her2- samples - imbalanced classifier	'MB-0347'	'MB-4855'	'MB-3388'	'MB-3545'	'MB-0107'	'MB-4653'	'MB-6288'	'MB-6271'	'MB-4333'	'MB-7048'	'MB-0353'	'MB-7263'
mutation type	Nonsense	Missense	Missense	Missense (last amino acid of p53 protein)	Missense	Missense	Nonsense	Missense	Missense	Missense	Missense	Missense
(all the FN samples of the imbalanced classifier appear also in the final classifier)	No NGS info avaiable, only Sanger
29 TP mutatnts (for both final and imbalanced classifiers):	'MB-0178'	'MB-0306'	'MB-0380'	'MB-0452'	'MB-0455'	'MB-0601'	'MB-2801'	'MB-2953'	'MB-3181'	'MB-4145'	'MB-4154'	'MB-4300'	'MB-5017'	'MB-5101'	'MB-5157'	'MB-5271'	'MB-5272'	'MB-5482'	'MB-5498'	'MB-5502'	'MB-5584'	'MB-5590'	'MB-6044'	'MB-7014'	'MB-7070'	'MB-7104'	'MB-7111'	'MB-7144'	'MB-7198'
mutation	Splice_Site	Missense	Missense	Missense	Nonsense	Missense	Nonsense	Missense	Nonsense	Missense	Frame_Shift_Del	Frame_Shift_Del	Missense	Missense	Missense	Frame_Shift_Ins	Missense	Missense	Frame_Shift_Del	Missense	Frame_Shift_Del	Missense	Missense	Frame_Shift_Del	In_Frame_Del	Missense	Missense	Missense	Nonsense
protein change	X225_splice	G266E	N239D	R248Q	S166*	Y126C	R213*	Y234C	R342*	H179Q	V217Gfs*29	R209Kfs*6	G262V	F134V	V173L	P34Vfs*12	H193Y	R337C	V197Gfs*50	A159D	P301Qfs*44	S127F	G334V	M44Cfs*79	N239_S240del	R175H	R273H	R282W	K291*
CNA TP53	-1	-1	-1	-1	-1	-1	-1	-1	0	-1	-1	0	0	-1	-1	0	0	-1	-1	-1	-1	0	0	-1	-1	0	-1	-1	-1
VAF TP53	0.472	0.364	0.508	0.494	0.245	0.453	0.615	0.238	0.7	0.301	0.111	0.245	0.12	0.526	0.159	0.536	0.089	0.064	0.36	0.512	0.604	0.579	0.338	0.291	0.377	0.115	0.134	0.509	0.33
10 TP mutants in the imbalanced classifier but FN in the final classifier	'MB-0411'	'MB-0607'	'MB-0626'	'MB-5081'	'MB-5559'	'MB-6007'	'MB-6225'	'MB-6359'	'MB-7091'	'MB-7150'
mutation	In_Frame_Del	Missense	Missense	Missense	Missense	Missense	Frame_Shift_Del	Missense	Missense	Missense
protein change	G245del	E285K	F134L	V173M	R280G	R175H	I254Sfs*91	Q317R	Y236C	R175H
CNA TP53	-1	-1	-1	-1	0	-1	-1	-1	-1	-1
VAF TP53	0.364	0.149	0.627	0.222	0.182	0.455	0.468	0.68	0.543	0.339
12 FN in both final and imbalanced classifiers	'MB-0107'	'MB-0347'	'MB-0353'	'MB-3388'	'MB-3545'	'MB-4333'	'MB-4653'	'MB-4855'	'MB-6271'	'MB-6288'	'MB-7048'	'MB-7263'
mutation	Missense	Nonsense	Missense	Missense	Missense (last amino acid of p53 protein)	Missense	Missense	Missense	Missense	Nonsense	Missense	Missense
protein change	P177R	p.E339X	Q136H	R249M	D393Tfs*29	R175H	L257P	V272L	C135F	E198*	R110L	D352Y
CNA TP53	-1	0	-1	0	0	-1	-1	-1	-1	-1	-1	0
VAF TP53	0.772	No info available	0.481	0.542	0.135	0.304	0.147	0.378	0.253	0.36	0.22	0.505
		No NGS info avaiable, only Sanger
