# Supplementary material for: Transcriptional profiling reveals a subset of human breast tumors that retain wt TP53 but display mutant p53‐associated features
Source: Mol Oncol. 2020 Jun 23;14(8):1640–52. doi: 10.1002/1878-0261.12736 (PMC7400784; doi:10.1002/1878-0261.12736)
Supplement: Supplementary file 6 — Appendix S6. List of main genes and gene probes used in the classifier for each breast cancer subtype. [file MOL2-14-1640-s006.xlsx]

## Sheet: Sheet1
																												probe ids
subtype	high / low expression in mutp53 vs wtp53 tumors	number of gene-probes	list of genes
ER+Her2-	high	14	'APOBEC3H'	'CSE1L'	'DRAM1'	'E2F3'	'ASS1'	'TCP11L1'	'ARHGAP30'	'TAP1'	'E2F2'	'NDRG1'	'PRKX'															'ILMN_1664828'	'ILMN_1665797'	'ILMN_1669376'	'ILMN_1669502'	'ILMN_1706238'	'ILMN_1708778'	'ILMN_1713174'	'ILMN_1750805'	'ILMN_1751079'	'ILMN_1762275'	'ILMN_1777233'	'ILMN_1809931'	'ILMN_2205050'	'ILMN_2395451'
ER+Her2-	low	22	'PHLDA3'	'SULF2'	'ANKRA2'	'ZNF219'	'CCNG1'	'TNFRSF10B'	'RPS27L'	'NTRK2'	'BNIP3L'	'KDM4B'	'ORAI3'	'DCP1B'	'ASTN2'	'FOXA1'	'BTG2'	'XPC'	'PRKAB1'	'SESN1'	'BCL2'	'TNFRSF10B'						'ILMN_1659106'	'ILMN_1667460'	'ILMN_1687351'	'ILMN_1688295'	'ILMN_1694491'	'ILMN_1699265'	'ILMN_1712678'	'ILMN_1714067'	'ILMN_1718961'	'ILMN_1720531'	'ILMN_1736628'	'ILMN_1743992'	'ILMN_1744118'	'ILMN_1766650'	'ILMN_1770085'	'ILMN_1790807'	'ILMN_1793522'	'ILMN_1800626'	'ILMN_1801119'	'ILMN_1812915'	'ILMN_2185563'	'ILMN_2246956'
ER-Her2-	high	24	'CDC20'	'CDC45'	'AURKA'	'CDCA5'	'KIF2C'	'TOP2A'	'CDCA8'	'UBE2T'	'UBE2C'	'PRC1'	'MCM4'	'GMPS'	'C1orf135'	'TTK'	'TRIP13'	'TPX2'	'ASPM'	'CD24'	'OIP5'	'MELK'	'KIFC1'	'STIL'				'ILMN_1663390'	'ILMN_1670238'	'ILMN_1680955'	'ILMN_1683450'	'ILMN_1685916'	'ILMN_1686097'	'ILMN_1709294'	'ILMN_1711470'	'ILMN_1714730'	'ILMN_1728934'	'ILMN_1737205'	'ILMN_1771734'	'ILMN_1787280'	'ILMN_1788166'	'ILMN_1796589'	'ILMN_1796949'	'ILMN_1815184'	'ILMN_2060413'	'ILMN_2196984'	'ILMN_2212909'	'ILMN_2222008'	'ILMN_2301083'
ER-Her2-	low	4	'ABCA6'	'CLDN5'	'FLRT2'	'PDE1A'																						'ILMN_1701551'	'ILMN_1728197'	'ILMN_1769615'	'ILMN_2376847'
Her2+	high	17	'YEATS2'	'LRP8'	'TEAD2'	'CDCA5'	'PSAT1'	'CEBPB'	'TNFRSF21'	'ENO1'	'SLC7A5'	'S100A8'	'TTLL4'	'S100A9'	'PSME4'	'CBX2'	'GARS'	'USP6NL'	'CHEK2'									'ILMN_1676899'	'ILMN_1677765'	'ILMN_1682781'	'ILMN_1683450'	'ILMN_1692938'	'ILMN_1693014'	'ILMN_1699695'	'ILMN_1710756'	'ILMN_1720373'	'ILMN_1729801'	'ILMN_1746846'	'ILMN_1750974'	'ILMN_1763540'	'ILMN_1770678'	'ILMN_1771026'	'ILMN_2311826'	'ILMN_2395236'
Her2+	low	22 (21 for TCGA, expression of AK023519 gene is not available)	'PNPLA4'	'TMBIM4'	'APPBP2'	'TBC1D9'	'SKP1'	'RPS27L'	'ACADSB'	'SAP18'	'DACH1'	'AFF3'	'SCUBE2'	'BCL2'	'HEBP1'	'AK023519'	'SLC39A6'	'APPBP2'	'PHYHD1'	'STK32B'	'FAM134B'	'P4HTM'	'FAM134B'	'GATA3'				'ILMN_1664348'	'ILMN_1664750'	'ILMN_1694875'	'ILMN_1703891'	'ILMN_1711766'	'ILMN_1712678'	'ILMN_1740920'	'ILMN_1752793'	'ILMN_1755741'	'ILMN_1775235'	'ILMN_1779416'	'ILMN_1801119'	'ILMN_1802557'	'ILMN_1913510'	'ILMN_2143566'	'ILMN_2149766'	'ILMN_2183692'	'ILMN_2216637'	'ILMN_2283597'	'ILMN_2372136'	'ILMN_2387952'	'ILMN_2406656'
[truncated: 2 more columns]
